# Supplementary material for: Whole transcriptome profiling of liquid biopsies from tumour xenografted mouse models enables specific monitoring of tumour-derived extracellular RNA
Source: NAR Cancer. 2022 Nov 28;4(4):zcac037. doi: 10.1093/narcan/zcac037 (PMC9703587; doi:10.1093/narcan/zcac037)
Supplement: zcac037_Supplemental_Files [file zcac037_supplemental_files.zip]

Archive with 6 entries (6 files):
- Supplemental table 1.xlsx
- Supplemental table 2.xlsx
- Supplemental table 3.xlsx
- Supplemental table 4.xlsx
- Supplemental table 5.xlsx
- Supplemental.pdf
