# Supplementary material for: Whole transcriptome profiling of liquid biopsies from tumour xenografted mouse models enables specific monitoring of tumour-derived extracellular RNA
Source: NAR Cancer. 2022 Nov 28;4(4):zcac037. doi: 10.1093/narcan/zcac037 (PMC9703587; doi:10.1093/narcan/zcac037)
Supplement: zcac037_Supplemental_Files [file zcac037_supplemental_files.zip › Supplemental table 1.xlsx]

## Sheet: A. control and SK-N-BE(2C) CDX
Supplemental table 1. Overall, the SK-N-BE(2C) CDX and BRC0004 PDX sequencing data are of good quality. A. Quality control for the SK-N-BE(2C) CDX mice experiment. B. Quality control for the BRC0004 PDX mice experiment. For each RNA sample (RNA ID), the matching mouse ID, biomaterial ID and sample type is shown, as well as haemolysis levels measured by NanoDrop technology (absorbance of light at …
sample annotation				hemolysis	sequencing depth	% trimmed	MultiQC RNA sequencing data						combined mapping		parallel mapping				Sequin/ERCC
RNA ID	mouse ID	biomaterial ID	sample type				% dups R1	% GC R1	length R1 (bp)	% dups R2	% GC R2	length R2 (bp)	% aligned to combined genome	exonic depth of combined genome	% aligned to human genome	exonic depth of human genome	% aligned to mouse genome	exonic depth of mouse genome
RNA007084	CM8	PLA003503	SSP	1.325	4613533	10.9	33.6	52	74	37.8	54	70	69.1	1079600	8.3	25386	70.6	1082950	2.02485
RNA007085	CM8	PLA003504	DSP	1.333	3310201	9.4	34.9	54	74	39.8	56	71	65.4	942819	9	44051	66.6	944922	2.41302
RNA007086	CM8	PLA003505	TSP	1.186	2474113	9.7	36.5	58	74	42	60	70	55	634886	9.8	52812	56.2	634666	1.99174
RNA007114	CM8	PLA003508	platelets	NA	4368115	7.5	40.2	48	74	46.6	50	71	72.1	1251571	6.8	28397	73.3	1257686	2.08137
RNA007087	CM9	PLA003510	SSP	1.579	4449779	10.9	33.7	54	73	45.3	56	70	66	843557	6.3	23393	68.3	845219	1.58978
RNA007088	CM9	PLA003511	DSP	1.495	4564157	9.7	38.6	53	74	45	55	70	64.4	919659	6.7	35991	65.7	923417	1.73906
RNA007089	CM9	PLA003512	TSP	1.517	1472031
RNA007115	CM9	PLA003515	platelets	NA	4566352	7.4	36	51	75	41.6	53	71	71.7	1051867	6.5	32995	73.1	1056510	2.31866
RNA007090	CM11	PLA003517	SSP	2.764	3263428	34.6	26.2	51	68	38.9	51	66	40.7	210172	11.2	27516	43.1	208120	1.55737
RNA007091	CM11	PLA003518	DSP	NaN*	3284469	48.3	22.3	46	65	33.7	46	64	32.5	163899	12.6	32702	35.3	162311	1.48873
RNA007092	CM11	PLA003519	TSP	2.444	2592802	52.8	20.5	42	63	35.8	41	62	26.8	86548	12.5	20460	31	84814	1.62204
RNA007116	CM11	PLA003522	platelets	NA	3145097	21.7	35.7	49	72	47.5	51	69	46.8	631832	9.3	59761	49	633885	1.98144
RNA007093	CM13	PLA003524	SSP	0.164	4081325	8	42.2	53	74	46.2	56	71	65.4	855204	6.1	58795	66.4	859236	1.79723
RNA007094	CM13	PLA003525	DSP	0.309	2966426	7.6	43.2	56	74	50.2	58	71	62	720088	7.5	62204	61.8	721981	1.71838
RNA007095	CM13	PLA003526	TSP	0.299	2715186	7.9	39.1	59	74	48.1	61	71	57.7	546539	8.4	97146	58.1	546379	1.86323
RNA007117	CM13	PLA003529	platelets	NA	3197186	6.8	42.6	52	74	51.3	54	71	65.6	963025	7.8	78838	66.6	968102	1.89635
RNA007096	CM15	PLA003531	SSP	0.464	4818567	7.3	37.1	49	74	42.2	52	71	72.2	1101235	6.8	43632	73.4	1107470	1.75106
RNA007097	CM15	PLA003532	DSP	0.412	2876604	8.3	36	51	74	32.3	53	70	44.1	620425	12.3	202989	44.7	625763	1.65321
RNA007098	CM15	PLA003533	TSP	0.431	6421679	9.9	28	51	73	22.1	52	69	37.9	477213	14.1	242453	37.6	484280	2.08423
RNA007118	CM15	PLA003536	platelets	NA	5052938	7.3	35.3	48	75	41.2	50	71	71.3	1228623	8.1	37728	72.7	1235301	2.10358
RNA007099	M7	PLA003572	SSP	2.567	4482342	14.1	42.2	61	72	47	63	69	52.5	356539	9	16142	52.6	178086	1.50055
RNA007100	M7	PLA003573	DSP	2.301	4523670	16.4	35.3	61	71	39.7	62	68	48.4	199921	13.5	13190	42.5	94186	1.71503
RNA007101	M7	PLA003574	TSP	2.121	4024440	15.4	36.7	62	71	42.6	64	68	50.4	218605	10.7	14246	47.2	101681	1.87979
RNA007119	M7	PLA003577	platelets	NA	5081093	11.9	37.1	52	73	40.8	54	70	65.8	801522	13.2	38651	58.6	414775	2.14067
RNA007102	M10	PLA003579	SSP	0.517	5458755	16.2	20.2	50	72	25.3	52	69	64.8	597999	27.7	15595	45	421730	1.73587
RNA007103	M10	PLA003580	DSP	0.792	5354730	19	21.4	48	71	25.2	49	68	59.6	508186	28.5	38152	38.8	326256	1.86615
RNA007104	M10	PLA003581	TSP	0.51	5894405	24.5	12.7	48	71	13.5	48	68	50.2	164822	38	45118	18.6	115091	2.01329
RNA007120	M10	PLA003584	platelets	NA	48084479	12.3	25.7	49	73	20.9	51	69	67.7	1077464	11.7	11189	64.9	828837	2.12632
RNA007105	M12	PLA003586	SSP	0.522	4343418	11.8	37.9	52	73	42.8	55	70	66.2	947041	7.4	32199	67.3	597156	2.1061
RNA007106	M12	PLA003587	DSP	0.78	3292939	11.4	35	51	73	40	53	70	60.3	729321	11	49817	57.3	414218	1.90719
RNA007107	M12	PLA003588	TSP	0.675	2586467	13	35.7	52	73	35.7	54	69	52.1	586170	12.2	122392	50.3	392783	2.26001
RNA007121	M12	PLA003591	platelets	NA	4722532	8.6	38.2	50	74	40.4	52	71	71.5	1182539	9.1	33941	72.1	822392	2.2555
RNA007108	M14	PLA003593	SSP	0.11	4483533	8	39.5	53	74	49.1	56	71	65.9	877510	7.7	49092	66.6	535103	2.2484
RNA007109	M14	PLA003594	DSP	0.191	2868487	7.6	41.1	52	74	42.9	54	71	55.5	769216	10	116826	54.9	460174	1.69959
RNA007110	M14	PLA003595	TSP	0.228	2580348	8.4	36.9	56	74	35.2	57	70	45.8	420548	14	170374	43	303583	1.26408
RNA007122	M14	PLA003598	platelets	NA	2223796	5	45.9	51	75	57.1	54	72	73.3	1129255	8.9	47341	73.4	710625	2.14743
RNA007111	M16	PLA003600	SSP	0.426	4667497	9.3	41.4	58	74	49.3	62	71	66.7	635325	6.3	12625	67.1	400721	1.86999
RNA007112	M16	PLA003601	DSP	0.415	4798354	12.2	29.8	57	72	37.9	59	69	60.1	427819	16.4	26798	49.6	248816	2.00541
RNA007113	M16	PLA003602	TSP	0.526	3332857	11.3	35	61	72	40.5	63	69	57.5	239982	17.5	34133	45.8	146405	1.62879
RNA007123	M16	PLA003605	platelets	NA	5539419	9.3	38.2	56	74	43.2	58	70	64.9	711242	10.4	13273	62.8	474386	2.05654
*NaN indicates a high level of hemolysis

## Sheet: B. BRC0004 PDX
sample annotation				hemolysis	sequencing depth	% trimmed	MultiQC RNA sequencing data						combined mapping		parallel mapping				Sequin/ERCC
RNA ID	mouse ID	biomaterial ID	sample type				% dups R1	% GC R1	length R1 (bp)	% dups R2	% GC R2	length R2 (bp)	% aligned to combined genome	exonic depth of combined genome	% aligned to human genome	exonic depth of human genome	% aligned to mouse genome	exonic depth of mouse genome
RNA004660	M1	PLA001647	SSP	0.171	4999120	16.9	31.9	50	69	23	51	66	33.6	897807	11.8	394147	34	727174	1.93785
RNA004661	M1	PLA001648	DSP	0.17	5085681	32	20.6	51	65	11.9	51	62	18.3	430877	10.8	361402	18.2	418992	2.06183
RNA004662	M1	PLA001649	TSP	0.161	5063574	19.7	23.4	50	67	13.8	50	64	20.2	514795	12.6	448125	19.9	504533	1.85614
RNA004663	M2	PLA001650	SSP	0.179	6686080	13.1	30.8	50	72	32	52	69	63.1	1163001	11.2	152846	60.7	1025597	2.12576
RNA004664	M2	PLA001651	DSP	0.164	7027960	15.6	26.7	50	71	25.8	51	68	53.2	862616	12.5	174575	48.6	816525	1.89387
RNA004665	M2	PLA001652	TSP	0.084	6401210	14.8	29.5	50	71	28	51	68	60	950019	13.2	187187	55.3	900608	2.05564
RNA004666	M3	PLA001653	SSP	0.099	6725066	14.7	27.5	49	70	30.1	50	67	54.8	1148067	12.3	142966	51.5	859820	2.01098
RNA004667	M3	PLA001654	DSP	0.098	6033601	18.2	22.7	49	68	16.6	50	65	36.5	402501	16.6	265612	28.3	379443	2.06193
RNA004668	M3	PLA001655	TSP	0.096	6465776	16.7	19.3	49	68	15.2	49	66	37.2	364888	18.8	244649	26.3	341856	1.8848
RNA004669	M5	PLA001656	SSP	0.334	6144842	11.7	32.8	52	73	37.7	54	70	72.6	1520859	7.9	61064	72.9	1201055	2.16625
RNA004670	M5	PLA001657	DSP	0.269	6867456	24.2	16.7	49	66	15.8	49	63	41.1	375489	19.2	178480	28.9	345199	1.84831
RNA004671	M5	PLA001658	TSP	0.27	5739216	23.2	23.8	49	68	19.2	50	65	41.7	473442	16.8	259644	33.5	450121	2.05206
RNA004672	M6	PLA001659	SSP	0.172	8538223	12.1	24.6	51	72	26.5	52	69	46.9	820974	10.4	53219	41.8	725467	2.0774
RNA004673	M6	PLA001660	DSP	0.125	8737376	15	22.3	49	71	23.2	50	68	68.2	984743	24.1	101904	51.1	925117	1.97007
RNA004674	M6	PLA001661	TSP	0.122	9177766	21.6	17.7	49	68	19.3	50	65	63	812612	25.4	90427	44.4	761153	2.01115
RNA004675	M1	FFT00002	tumor	NA	11662414	10.4	6.5	45	73	8.2	46	70	85.5	1694412	72.9	1137252	21.6	334136	NA
RNA004676	M2	FFT00003	tumor	NA	11292871	9.9	5.4	44	74	6.1	46	71	89.6	1573825	82.9	1196901	13.6	174077	NA
RNA004677	M3	FFT00004	tumor	NA	11372027	10.2	6.2	44	74	6.5	46	71	88.6	1559173	85.1	1255364	11	97813	NA
RNA004678	M5	FFT00005	tumor	NA	11725391	10.4	5.8	45	74	6.7	46	71	88.7	1683278	83.8	1324862	12.9	135405	NA
RNA004679	M6	FFT00006	tumor	NA	10863768	10.1	5.9	45	74	6.9	46	70	86.5	1539360	82.7	1223127	12.2	106931	NA
