# Supplementary material for: Whole transcriptome profiling of liquid biopsies from tumour xenografted mouse models enables specific monitoring of tumour-derived extracellular RNA
Source: NAR Cancer. 2022 Nov 28;4(4):zcac037. doi: 10.1093/narcan/zcac037 (PMC9703587; doi:10.1093/narcan/zcac037)
Supplement: zcac037_Supplemental_Files [file zcac037_supplemental_files.zip › Supplemental table 2.xlsx]

## Sheet: Quality_allsamples
Supplemental table 2. The sequencing data of the validation cohort are of good quality. For each RNA sample (RNA ID), the matching mouse ID, biomaterial ID and sample type is shown, as well as haemolysis levels measured by NanoDrop technology (absorbance of light at 414 nm) and RNA sequencing QC results. Sequencing depth: total read number; % trimmed: percentage of total base pairs trimmed; % dup…
sample annotation				hemolysis	sequencing depth	% trimmed	MultiQC RNA sequencing data						combined mapping		Sequin/ERCC
RNA ID	mouse ID	biomaterial ID	sample type				% dups R1	% GC R1	length R1 (bp)	% dups R2	% GC R2	length R2 (bp)	% aligned to combined genome	exonic depth of combined genome
RNA021881	IMR-32_M1	PLA018336	SSP	not measured	9209922	5.03029	28.5056	46	99.286	41.3151	47	99.2587	84.35	2167032	0.0821577
RNA021883	IMR-32_M1	PLA018340	DSP	not measured	15996452	9.69072	43.1345	51	96.7849	62.0966	51	96.4976	52.56	400435	0.0645982
RNA021884	IMR-32_M1	PLA018341	TSP	0.183	12920905	10.875	35.1089	50	95.5432	53.8852	50	95.1717	40.2	86542	0.0615713
RNA021885	IMR-32_M2	PLA018350	SSP	not measured	15501731	6.71298	25.7424	57	97.853	41.7713	59	97.8205	55.71	563012	0.0648527
RNA021887	IMR-32_M2	PLA018354	DSP	not measured	16161493	8.49243	29.5838	56	96.0625	43.5392	58	95.935	40.11	270038	0.0744369
RNA021888	IMR-32_M2	PLA018355	TSP	0.05	14162312	10.3622	30.0299	55	93.4011	42.7237	55	93.313	31.53	97172	0.060917
RNA021889	IMR-32_M3	PLA018357	SSP	not measured	17156347	6.35572	43.2793	49	96.9998	42.6237	49	97.1199	52.92	248929	0.0534759
RNA021891	IMR-32_M3	PLA018361	DSP	not measured	17887029	8.68278	33.6483	60	96.9651	47.7352	61	96.7892	48.9	616260	0.0996001
RNA021892	IMR-32_M3	PLA018362	TSP	0.016	16866728	9.95691	33.0309	60	96.2461	50.0337	61	95.9579	41.75	170942	0.070854
RNA021893	IMR-32_M4	PLA018371	SSP	not measured	15035994	9.76996	37.0841	55	96.7604	55.5167	56	96.4494	48.31	468535	0.0753203
RNA021895	IMR-32_M4	PLA018375	DSP	not measured	13387397	10.4203	37.3563	52	96.1446	58.8041	52	95.6521	42.22	102806	*NA
RNA021896	IMR-32_M4	PLA018376	TSP	0.047	13055850	9.84253	33.7056	52	95.0695	55.4084	53	94.7301	39.34	711990	0.0845935
RNA021897	IMR-32_M5	PLA018420	SSP	not measured	17767456	8.08786	25.4276	62	97.6835	39.1899	64	97.6095	49.71	402053	0.0958911
RNA021899	IMR-32_M5	PLA018424	DSP	not measured	17240419	8.42586	37.6085	56	96.8103	53.2935	56	96.6398	33.22	175883	0.0662144
RNA021900	IMR-32_M5	PLA018425	TSP	0.002	29429104	10.7781	46.0968	50	94.8454	51.8504	50	94.4805	33.55	148873	0.0657037
RNA021905	IMR-32_M6	PLA018455	SSP	not measured	15525261	6.94342	22.1832	59	98.3776	37.5279	61	98.3712	56.4	751965	0.10604
RNA021907	IMR-32_M6	PLA018459	DSP	0.036	20755996	8.54573	22.6063	65	96.749	33.632	66	96.7551	38.16	228060	0.0542484
RNA021908	IMR-32_M6	PLA018460	TSP	0.01	21168809	10.4979	27.5663	59	93.5832	35.7561	60	93.5528	29.67	94696	0.0623463
RNA021909	IMR-32_M7	PLA018506	SSP	0.087	15712135	7.72738	23.388	56	97.4714	38.8647	57	97.3657	52.3	491365	0.0666368
RNA021911	IMR-32_M7	PLA018510	DSP	not measured	14835019	9.74765	27.001	55	95.6793	43.2693	56	95.3984	40.46	158228	0.0625775
RNA021912	IMR-32_M7	PLA018511	TSP	0.092	16168519	11.6792	32.0284	52	93.3781	44.2659	53	93.0334	33.96	81848	0.0543829
RNA022040	MEL0002_M1	PLA018687	SSP	0.204	16853774	6.16903	29.1813	57	98.8511	42.6319	57	98.8047	69.98	1042494	0.0530159
RNA022041	MEL0002_M1	PLA018688	DSP	0.204	14138595	6.08211	30.2399	54	98.918	46.3865	55	98.843	72.33	1121450	0.13985
RNA022042	MEL0002_M1	PLA018689	TSP	0.201	13547280	6.04445	30.8706	52	98.7074	48.0352	54	98.6303	71.94	1022478	0.0684524
RNA022043	MEL0002_M2	PLA018694	SSP	0.095	20289590	6.54413	33.3967	55	98.6124	42.5391	56	98.5521	63.15	719089	0.0544098
RNA022044	MEL0002_M2	PLA018695	DSP	0.088	18390643	7.0266	33.3791	57	98.3346	42.376	58	98.2552	59.19	393108	0.0750292
RNA022045	MEL0002_M2	PLA018696	TSP	0.085	18137097	7.27889	27.0828	56	97.6171	36.0149	57	97.5421	57.9	261134	0.0405521
RNA022046	MEL0068_M1	PLA018701	SSP	0.278	13851084	5.81578	20.092	58	99.1347	30.2826	60	99.1586	72.71	1308835	0.0689019
RNA022047	MEL0068_M1	PLA018702	DSP	0.054	19121534	6.77616	27.03	54	97.4848	32.6994	56	97.4967	50.31	516710	0.0530559
RNA022048	MEL0068_M1	PLA018703	TSP	0.057	18033759	7.5816	31.5388	52	95.5522	39.0716	53	95.5934	35.46	291162	0.0508036
RNA022049	MEL0083_M1	PLA018708	SSP	0.203	12066951	6.72417	22.8657	67	99.1229	31.5406	68	99.1379	69.45	839112	0.0542424
RNA022050	MEL0083_M1	PLA018709	DSP	0.043	13798620	7.10307	20.5607	71	98.7768	26.6779	71	98.7911	63.9	480568	0.120829
RNA022051	MEL0083_M1	PLA018710	TSP	0.188	19434545	7.51354	21.4826	71	98.8248	30.9898	70	98.8241	59.73	387986	0.0591108
RNA022055	EMC0078_M1	PLA018722	SSP	not measured	16444213	6.69096	16.2659	70	98.8861	25.7293	73	98.9223	65.38	549299	0.0600455
RNA022056	EMC0078_M1	PLA018723	DSP	not measured	17298677	7.37925	18.1529	72	98.5728	27.5755	74	98.6097	62.57	414649	0.137314
RNA022057	EMC0078_M1	PLA018724	TSP	0.312	18282057	7.67707	21.5449	72	98.2543	31.1179	74	98.3036	62.01	333216	0.0656085
RNA022058	PEN0014_M1	PLA018729	SSP	not measured	24199591	7.45253	18.9479	72	98.7092	27.6986	75	98.7576	52.4	504643	0.0763359
RNA022059	PEN0014_M1	PLA018730	DSP	not measured	20055386	7.69014	17.1728	74	98.4729	26.4711	76	98.5288	47.59	281836	0.0717164
RNA022060	PEN0014_M1	PLA018731	TSP	0.077	20775319	7.89189	16.5606	76	98.3734	24.1974	77	98.4237	42.07	127497	0.0922006
RNA022061	PEN0020_M1	PLA018736	SSP	not measured	17659093	7.12225	22.3467	71	98.9069	29.7372	73	98.956	60.8	755075	0.0566502
RNA022062	PEN0020_M1	PLA018737	DSP	not measured	18104599	6.95526	17.2253	72	99.0188	24.0045	75	99.0672	58.27	536167	0.0715447
RNA022063	PEN0020_M1	PLA018738	TSP	0.266	14735974	6.8659	12.7066	76	98.9375	17.5513	78	98.9803	53.12	161724	0.0628571
RNA022064	A549_M1	PLA018743	SSP	not measured	17071001	7.13359	20.0336	72	98.8167	26.2555	73	98.8467	60.79	760742	0.100272
RNA022065	A549_M1	PLA018744	DSP	not measured	20434487	7.45339	18.6578	75	98.7223	24.3749	76	98.7651	52.89	421384	0.211578
RNA022066	A549_M1	PLA018745	TSP	0.289	16192717	7.69921	15.9975	76	98.7895	21.4879	78	98.8167	47.61	233557	0.109585
RNA022067	EMC0052_M1	PLA018750	SSP	0.119	3676695	5.67726	34.9132	51	98.9262	50.3662	52	98.901	79.73	916420	0.055794
RNA022068	EMC0052_M1	PLA018751	DSP	0.051	16724029	8.78301	42.1955	56	98.5916	55.0635	58	98.355	67.8	1332600	0.0500584
RNA022069	EMC0052_M1	PLA018752	TSP	0.043	13739940	10.6917	43.398	57	98.0224	59.6183	58	97.6293	62.84	336669	0.0978489
RNA022070	EMC0052_M2	PLA018757	SSP	0.809	7251500	5.6709	30.0145	53	98.8393	44.2484	55	98.8455	78.75	1465358	0.0740741
RNA022071	EMC0052_M2	PLA018758	DSP	0.639	17203771	6.35777	23.5491	66	98.9446	32.6429	68	98.9561	70.5	1159523	0.0540541
RNA022072	EMC0052_M2	PLA018759	TSP	0.674	13913453	6.95897	25.9256	66	98.9094	35.805	69	98.8985	69.32	875341	0.0734221
RNA022073	SK-N-BE(2C)_M6	PLA003565	SSP	not measured	16532006	8.95679	33.9358	57	94.9835	39.3381	58	94.9185	62.9	1570277	0.0681207
RNA022074	SK-N-BE(2C)_M6	PLA003566	DSP	not measured	17994589	9.01221	35.3345	55	94.6905	42.6595	57	94.5287	60.76	1538471	0.0486205
RNA022075	SK-N-BE(2C)_M6	PLA003567	TSP	0.419	17871771	10.4121	36.1109	56	92.85	42.4056	57	92.6098	54.07	966295	0.0676526
RNA022076	SK-N-BE(2C)_M18	PLA003607	SSP	0.052	15608682	6.90732	35.0631	55	97.9777	50.1273	57	97.9516	69.14	1645659	0.101564
RNA022077	SK-N-BE(2C)_M18	PLA003608	DSP	0.049	18861602	9.01563	37.7588	54	97.0079	50.5976	55	96.8145	51.39	505750	0.0498184
RNA022078	SK-N-BE(2C)_M18	PLA003609	TSP	0.036	16905885	10.7836	37.2548	49	95.2882	50.9421	50	95.0003	45.21	212094	0.0460248
RNA022079	SK-N-BE(2C)_M22	PLA003618	SSP	0.153	15766280	6.49931	23.0271	62	98.7396	33.3606	65	98.7247	67.88	1360106	0.0600958
RNA022080	SK-N-BE(2C)_M22	PLA003619	DSP	0.176	22395193	8.12537	24.6541	68	97.8067	32.9634	71	97.7422	51.15	425402	0.0755814
RNA022081	SK-N-BE(2C)_M22	PLA003620	TSP	0.169	21824072	8.60922	24.7053	70	97.5436	33.9851	72	97.4924	48.1	221101	0.0753629
*NA: no spikes sequenced
