# Supplementary material for: Whole transcriptome profiling of liquid biopsies from tumour xenografted mouse models enables specific monitoring of tumour-derived extracellular RNA
Source: NAR Cancer. 2022 Nov 28;4(4):zcac037. doi: 10.1093/narcan/zcac037 (PMC9703587; doi:10.1093/narcan/zcac037)
Supplement: zcac037_Supplemental_Files [file zcac037_supplemental_files.zip › Supplemental table 3.xlsx]

## Sheet: Blad1
Supplemental table 3. Platelet content decreases upon successive centrifugation steps. Shown are the platelet counts per µl of plasma in single-spun (SSP), double-spun (DSP) and triple-spun (TSP) plasma.
plasma fraction	platelet count (per µl of plasma)
SSP	8000
DSP	3000
TSP	0
