# Supplementary material for: Whole transcriptome profiling of liquid biopsies from tumour xenografted mouse models enables specific monitoring of tumour-derived extracellular RNA
Source: NAR Cancer. 2022 Nov 28;4(4):zcac037. doi: 10.1093/narcan/zcac037 (PMC9703587; doi:10.1093/narcan/zcac037)
Supplement: zcac037_Supplemental_Files [file zcac037_supplemental_files.zip › Supplemental table 4.xlsx]

## Sheet: Sequin spikes
Supplemental table 4. Endogenous RNA concentrations are calculated using Sequin spike-in controls. The concentration of Sequin spike-in controls added to each sample, is calculated based on the concentration (in attomol/µl) and length (in nucleotides) of each individual Sequin spike-in control.
ensembl_id	concentration_attomol/µL	length_nt	dilution_sequin_added	Volume_sequin_added_µl	sequin_amount_attomol (present in 60 µl SSP/DSP/TSP or TEPs arising from 70 µl SSP)	MW_ssRNA_g/mol	spike_amount_g (present in 60 µl SSP/DSP/TSP or TEPs arising from 70 µl SSP)
R1_101	15.106	719	0.0001	2	0.0030212	231155	6.98365e-16
R1_102	15.106	1490	0.0001	2	0.0030212	479008	1.44718e-15
R1_103	966.797	1856	0.0001	2	0.193359	596666	1.15371e-13
R1_11	1933.59	785	0.0001	2	0.386719	252372	9.75969e-14
R1_12	0.472	1582	0.0001	2	9.44e-05	508584	4.80103e-17
R1_13	120.85	1940	0.0001	2	0.02417	623670	1.50741e-14
R1_14	483.398	664	0.0001	2	0.0966796	213474	2.06386e-14
R1_21	0.059	867	0.0001	2	1.18e-05	278733	3.28904e-18
R1_22	483.398	1169	0.0001	2	0.0966796	375816	3.63338e-14
R1_23	30.212	1689	0.0001	2	0.0060424	542981	3.28091e-15
R1_24	0.059	4577	0.0001	2	1.18e-05	1.47139e+06	1.73624e-17
R1_31	241.699	1466	0.0001	2	0.0483398	471293	2.27822e-14
R1_32	60.425	944	0.0001	2	0.012085	303486	3.66762e-15
R1_33	120.85	2361	0.0001	2	0.02417	759009	1.83452e-14
R1_41	120.85	1001	0.0001	2	0.02417	321809	7.77814e-15
R1_42	0.472	975	0.0001	2	9.44e-05	313451	2.95898e-17
R1_43	0.944	2907	0.0001	2	0.0001888	934531	1.7644e-16
R1_51	0.059	890	0.0001	2	1.18e-05	286126	3.37629e-18
R1_52	0.944	1504	0.0001	2	0.0001888	483509	9.12865e-17
R1_53	0.236	1986	0.0001	2	4.72e-05	638457	3.01352e-17
R1_61	7.553	663	0.0001	2	0.0015106	213153	3.21988e-16
R1_62	3.777	955	0.0001	2	0.0007554	307022	2.31924e-16
R1_63	0.236	2336	0.0001	2	4.72e-05	750972	3.54459e-17
R1_71	30.212	825	0.0001	2	0.0060424	265231	1.60263e-15
R1_72	1.888	1227	0.0001	2	0.0003776	394462	1.48949e-16
R1_73	241.699	2865	0.0001	2	0.0483398	921030	4.45224e-14
R1_81	0.472	1651	0.0001	2	9.44e-05	530765	5.01042e-17
R1_82	0.236	1400	0.0001	2	4.72e-05	450076	2.12436e-17
R1_83	0.944	1648	0.0001	2	0.0001888	529801	1.00026e-16
R1_91	30.212	954	0.0001	2	0.0060424	306700	1.85321e-15
R1_92	120.85	1637	0.0001	2	0.02417	526264	1.27198e-14
R1_93	0.118	1725	0.0001	2	2.36e-05	554554	1.30875e-17
R2_1	0.944	995	0.0001	2	0.0001888	319881	6.03935e-17
R2_105	0.118	375	0.0001	2	2.36e-05	120569	2.84543e-18
R2_115	0.118	1045	0.0001	2	2.36e-05	335954	7.92852e-18
R2_116	3.739	745	0.0001	2	0.0007478	239513	1.79108e-16
R2_117	60.425	1039	0.0001	2	0.012085	334025	4.0367e-15
R2_14	966.797	1069	0.0001	2	0.193359	343669	6.64517e-14
R2_140	60.425	945	0.0001	2	0.012085	303807	3.67151e-15
R2_143	0.472	825	0.0001	2	9.44e-05	265231	2.50378e-17
R2_150	966.797	1846	0.0001	2	0.193359	593452	1.14749e-13
R2_151	1.888	1000	0.0001	2	0.0003776	321488	1.21394e-16
R2_152	0.118	2243	0.0001	2	2.36e-05	721075	1.70174e-17
R2_153	0.944	1686	0.0001	2	0.0001888	542016	1.02333e-16
R2_154	1933.59	912	0.0001	2	0.386719	293199	1.13385e-13
R2_19	15.106	6943	0.0001	2	0.0030212	2.23198e+06	6.74327e-15
R2_20	0.472	1343	0.0001	2	9.44e-05	431752	4.07574e-17
R2_24	15.106	3788	0.0001	2	0.0030212	1.21775e+06	3.67906e-15
R2_26	60.425	4401	0.0001	2	0.012085	1.41481e+06	1.70979e-14
R2_27	7.553	2254	0.0001	2	0.0015106	724611	1.0946e-15
R2_28	60.425	2547	0.0001	2	0.012085	818802	9.89522e-15
R2_32	30.212	1235	0.0001	2	0.0060424	397033	2.39904e-15
R2_33	0.059	283	0.0001	2	1.18e-05	90994	1.07373e-18
R2_37	0.236	2187	0.0001	2	4.72e-05	703073	3.3185e-17
R2_38	483.398	872	0.0001	2	0.0966796	280340	2.71031e-14
R2_41	241.699	2182	0.0001	2	0.0483398	701466	3.39087e-14
R2_42	483.398	1367	0.0001	2	0.0966796	439468	4.24875e-14
R2_45	15.106	1963	0.0001	2	0.0030212	631064	1.90657e-15
R2_46	241.699	1921	0.0001	2	0.0483398	617562	2.98528e-14
R2_47	0.118	3894	0.0001	2	2.36e-05	1.25182e+06	2.9543e-17
R2_53	120.85	1989	0.0001	2	0.02417	639422	1.54548e-14
R2_54	0.236	2993	0.0001	2	4.72e-05	962178	4.54148e-17
R2_55	1.888	782	0.0001	2	0.0003776	251408	9.49315e-17
R2_57	7.553	1392	0.0001	2	0.0015106	447504	6.76e-16
R2_59	7.553	2625	0.0001	2	0.0015106	843877	1.27476e-15
R2_6	483.398	546	0.0001	2	0.0966796	175541	1.69712e-14
R2_60	7.553	1625	0.0001	2	0.0015106	522407	7.89148e-16
R2_63	1.888	1571	0.0001	2	0.0003776	505047	1.90706e-16
R2_65	966.797	908	0.0001	2	0.193359	291913	5.64441e-14
R2_67	3.777	523	0.0001	2	0.0007554	168147	1.27018e-16
R2_68	3.777	2461	0.0001	2	0.0007554	791156	5.97639e-16
R2_7	966.797	1728	0.0001	2	0.193359	555518	1.07415e-13
R2_71	3.777	1127	0.0001	2	0.0007554	362315	2.73693e-16
R2_72	1933.59	1862	0.0001	2	0.386719	598595	2.31488e-13
R2_73	1.888	3451	0.0001	2	0.0003776	1.10941e+06	4.18914e-16
R2_76	0.059	1030	0.0001	2	1.18e-05	331132	3.90736e-18
							1.31638e-12
