# Supplementary material for: Whole transcriptome profiling of liquid biopsies from tumour xenografted mouse models enables specific monitoring of tumour-derived extracellular RNA
Source: NAR Cancer. 2022 Nov 28;4(4):zcac037. doi: 10.1093/narcan/zcac037 (PMC9703587; doi:10.1093/narcan/zcac037)
Supplement: zcac037_Supplemental_Files [file zcac037_supplemental_files.zip › Supplemental table 5.xlsx]

## Sheet: Blad1
Supplemental table 5. Gene set enrichment analyses on differentially abundant host genes between SSP, DSP and TSP demonstrate that murine platelet genes are enriched in SSP. For each xenograft model, the normalized enrichment score (NES), nominal P-value (nom P-value < 0.05), and false discovery rate q-value (FDR q-value <0.05) is indicated.
gene set	plasma fraction comparison	xenograft model	NES	nom P-value	FDR q-value
ROWLEY_2011_BLOOD 40 most highly expressed nonubiquitous genes in mouse platelets; PMID: 21596849, table 2	SSP vs TSP	CDX	2.67	< 0.001	< 0.001
		PDX	1.92	< 0.001	< 0.001
	DSP vs TSP	CDX	2.08	< 0.001	< 0.001
		PDX	-1.06	0.344 (not significant)	0.344 (not significant)
	SSP vs DSP	CDX	2.67	< 0.001	< 0.001
		PDX	1.97	< 0.001	< 0.001
